# Supplementary material for: Right Ventricular Myocardial Metabolism and Cardiorespiratory Testing in Patients with Idiopathic Pulmonary Arterial Hypertension
Source: Diagnostics (Basel). 2025 Oct 6;15(19):2523. doi: 10.3390/diagnostics15192523 (PMC12524233; doi:10.3390/diagnostics15192523)
Supplement: Supplementary file 1 [file diagnostics-15-02523-s001.zip]

Archive with 1 entries (1 files):
- diagnostics-3808463-supplementary.pdf
